# Supplementary material for: Evolution of RGF/GLV/CLEL Peptide Hormones and Their Roles in Land Plant Growth and Regulation
Source: Int J Mol Sci. 2021 Dec 13;22(24):13372. doi: 10.3390/ijms222413372 (PMC8708909; doi:10.3390/ijms222413372)
Supplement: Supplementary file 1 [file ijms-22-13372-s001.zip]

Archive with 5 entries (4 files):
- supp/
- supp/IJMS-Supporting.pdf
- supp/Supplementary Data.pdf
- supp/Supplementary.pdf
- supp/Supporting Information Table S1-S3.xlsx
