# Supplementary material for: Evolution of RGF/GLV/CLEL Peptide Hormones and Their Roles in Land Plant Growth and Regulation
Source: Int J Mol Sci. 2021 Dec 13;22(24):13372. doi: 10.3390/ijms222413372 (PMC8708909; doi:10.3390/ijms222413372)
Supplement: Supplementary file 1 [file ijms-22-13372-s001.zip › supp/Supporting Information Table S1-S3.xlsx]

## Sheet: Table S1
Species	Reference Publication
Amborella trichopoda	Amborella Genome Project, The Amborella genome and the evolution of flowering plants.,Science (New York, N.Y.). 2013 Dec 20; 342 6165 1241089
Arabidopsis thaliana	Lamesch P, Berardini TZ, Li D, Swarbreck D, Wilks C, Sasidharan R, Muller R, Dreher K, Alexander DL, Garcia-Hernandez M, Karthikeyan AS, Lee CH, Nelson WD, Ploetz L, Singh S, Wensel A, Huala E, The Arabidopsis Information Resource (TAIR): improved gene annotation and new tools., Nucleic acids research. 2012 Jan ; 40 Database issue D1202-10
Brachypodium distachyon	International Brachypodium Initiative, Genome sequencing and analysis of the model grass Brachypodium distachyon., Nature. 2010 Feb 11; 463 7282 763-8
Carica papaya	Ming R, Hou S, Feng Y, Yu Q, Dionne-Laporte A, Saw JH, Senin P, Wang W, Ly BV, Lewis KL, Salzberg SL, Feng L, Jones MR, Skelton RL, Murray JE, Chen C, Qian W, Shen J, Du P, Eustice M, Tong E, Tang H, Lyons E, Paull RE, Michael TP, Wall K, Rice DW, Albert H, Wang ML, Zhu YJ, Schatz M, Nagarajan N, Acob RA, Guan P, Blas A, Wai CM, Ackerman CM, Ren Y, Liu C, Wang J, Wang J, Na JK, Shakirov EV, Haas …
Chlamydomonas reinhardtii	Merchant SS, Prochnik SE, Vallon O, Harris EH, Karpowicz SJ, Witman GB, Terry A, Salamov A, Fritz-Laylin LK, Maréchal-Drouard L, Marshall WF, Qu LH, Nelson DR, Sanderfoot AA, Spalding MH, Kapitonov VV, Ren Q, Ferris P, Lindquist E, Shapiro H, Lucas SM, Grimwood J, Schmutz J, Cardol P, Cerutti H, Chanfreau G, Chen CL, Cognat V, Croft MT, Dent R, Dutcher S, Fernández E, Fukuzawa H, González-Ballest…
Glycine max	Schmutz J, Cannon SB, Schlueter J, Ma J, Mitros T, Nelson W, Hyten DL, Song Q, Thelen JJ, Cheng J, Xu D, Hellsten U, May GD, Yu Y, Sakurai T, Umezawa T, Bhattacharyya MK, Sandhu D, Valliyodan B, Lindquist E, Peto M, Grant D, Shu S, Goodstein D, Barry K, Futrell-Griggs M, Abernathy B, Du J, Tian Z, Zhu L, Gill N, Joshi T, Libault M, Sethuraman A, Zhang XC, Shinozaki K, Nguyen HT, Wing RA, Cregan P…
Malus domestica	Velasco R, Zharkikh A, Affourtit J, Dhingra A, Cestaro A, Kalyanaraman A, Fontana P, Bhatnagar SK, Troggio M, Pruss D, Salvi S, Pindo M, Baldi P, Castelletti S, Cavaiuolo M, Coppola G, Costa F, Cova V, Dal Ri A, Goremykin V, Komjanc M, Longhi S, Magnago P, Malacarne G, Malnoy M, Micheletti D, Moretto M, Perazzolli M, Si-Ammour A, Vezzulli S, Zini E, Eldredge G, Fitzgerald LM, Gutin N, Lanchbury J…
Medicago truncatula	Young ND, Debellé F, Oldroyd GE, Geurts R, Cannon SB, Udvardi MK, Benedito VA, Mayer KF, Gouzy J, Schoof H, Van de Peer Y, Proost S, Cook DR, Meyers BC, Spannagl M, Cheung F, De Mita S, Krishnakumar V, Gundlach H, Zhou S, Mudge J, Bharti AK, Murray JD, Naoumkina MA, Rosen B, Silverstein KA, Tang H, Rombauts S, Zhao PX, Zhou P, Barbe V, Bardou P, Bechner M, Bellec A, Berger A, Bergès H, Bidwell S,…
Oryza sativa	Ouyang S, Zhu W, Hamilton J, Lin H, Campbell M, Childs K, Thibaud-Nissen F, Malek RL, Lee Y, Zheng L, Orvis J, Haas B, Wortman J, Buell CR, The TIGR Rice Genome Annotation Resource: improvements and new features., Nucleic acids research. 2007 Jan ; 35 Database issue D883-7
Ostreococcus lucimarinus	Palenik B, Grimwood J, Aerts A, Rouzé P, Salamov A, Putnam N, Dupont C, Jorgensen R, Derelle E, Rombauts S, Zhou K, Otillar R, Merchant SS, Podell S, Gaasterland T, Napoli C, Gendler K, Manuell A, Tai V, Vallon O, Piganeau G, Jancek S, Heijde M, Jabbari K, Bowler C, Lohr M, Robbens S, Werner G, Dubchak I, Pazour GJ, Ren Q, Paulsen I, Delwiche C, Schmutz J, Rokhsar D, Van de Peer Y, Moreau H, Grig…
Physcomitrella patens	Lang D, Ullrich KK, Murat F, Fuchs J, Jenkins J, Haas FB, Piednoel M, Gundlach H, Van Bel M, Meyberg R, Vives C, Morata J, Symeonidi A, Hiss M, Muchero W, Kamisugi Y, Saleh O, Blanc G, Decker EL, van Gessel N, Grimwood J, Hayes RD, Graham SW, Gunter LE, McDaniel SF, Hoernstein SNW, Larsson A, Li FW, Perroud PF, Phillips J, Ranjan P, Rokshar DS, Rothfels CJ, Schneider L, Shu S, Stevenson DW, Thümm…
Populus trichocarpa	Tuskan GA, Difazio S, Jansson S, Bohlmann J, Grigoriev I, Hellsten U, Putnam N, Ralph S, Rombauts S, Salamov A, Schein J, Sterck L, Aerts A, Bhalerao RR, Bhalerao RP, Blaudez D, Boerjan W, Brun A, Brunner A, Busov V, Campbell M, Carlson J, Chalot M, Chapman J, Chen GL, Cooper D, Coutinho PM, Couturier J, Covert S, Cronk Q, Cunningham R, Davis J, Degroeve S, Déjardin A, Depamphilis C, Detter J, Di…
Selaginella moellendorffii	Banks JA, Nishiyama T, Hasebe M, Bowman JL, Gribskov M, dePamphilis C, Albert VA, Aono N, Aoyama T, Ambrose BA, Ashton NW, Axtell MJ, Barker E, Barker MS, Bennetzen JL, Bonawitz ND, Chapple C, Cheng C, Correa LG, Dacre M, DeBarry J, Dreyer I, Elias M, Engstrom EM, Estelle M, Feng L, Finet C, Floyd SK, Frommer WB, Fujita T, Gramzow L, Gutensohn M, Harholt J, Hattori M, Heyl A, Hirai T, Hiwatashi Y…
Setaria italica	Bennetzen JL, Schmutz J, Wang H, Percifield R, Hawkins J, Pontaroli AC, Estep M, Feng L, Vaughn JN, Grimwood J, Jenkins J, Barry K, Lindquist E, Hellsten U, Deshpande S, Wang X, Wu X, Mitros T, Triplett J, Yang X, Ye CY, Mauro-Herrera M, Wang L, Li P, Sharma M, Sharma R, Ronald PC, Panaud O, Kellogg EA, Brutnell TP, Doust AN, Tuskan GA, Rokhsar D, Devos KM, Reference genome sequence of the model …
Solanum lycopersicum	Tomato Genome Consortium, The tomato genome sequence provides insights into fleshy fruit evolution., Nature. 2012 May 30; 485 7400 635-41
Sorghum bicolor	McCormick RF, Truong SK, Sreedasyam A, Jenkins J, Shu S, Sims D, Kennedy M, Amirebrahimi M, Weers BD, McKinley B, Mattison A, Morishige DT, Grimwood J, Schmutz J, Mullet JE, The Sorghum bicolor reference genome: improved assembly, gene annotations, a transcriptome atlas, and signatures of genome organization., The Plant journal : for cell and molecular biology. 2017 Nov 21;
Spirodela polyrhiza	Wang W, Haberer G, Gundlach H, Gläßer C, Nussbaumer T, Luo MC, Lomsadze A, Borodovsky M, Kerstetter RA, Shanklin J, Byrant DW, Mockler TC, Appenroth KJ, Grimwood J, Jenkins J, Chow J, Choi C, Adam C, Cao XH, Fuchs J, Schubert I, Rokhsar D, Schmutz J, Michael TP, Mayer KF, Messing J, The Spirodela polyrhiza genome reveals insights into its neotenous reduction fast growth and aquatic lifestyle., Na…
Vitis vinifera	Jaillon O, Aury JM, Noel B, Policriti A, Clepet C, Casagrande A, Choisne N, Aubourg S, Vitulo N, Jubin C, Vezzi A, Legeai F, Hugueney P, Dasilva C, Horner D, Mica E, Jublot D, Poulain J, Bruyère C, Billault A, Segurens B, Gouyvenoux M, Ugarte E, Cattonaro F, Anthouard V, Vico V, Del Fabbro C, Alaux M, Di Gaspero G, Dumas V, Felice N, Paillard S, Juman I, Moroldo M, Scalabrin S, Canaguier A, Le Cl…
Volvox carteri	Prochnik SE, Umen J, Nedelcu AM, Hallmann A, Miller SM, Nishii I, Ferris P, Kuo A, Mitros T, Fritz-Laylin LK, Hellsten U, Chapman J, Simakov O, Rensing SA, Terry A, Pangilinan J, Kapitonov V, Jurka J, Salamov A, Shapiro H, Schmutz J, Grimwood J, Lindquist E, Lucas S, Grigoriev IV, Schmitt R, Kirk D, Rokhsar DS, Genomic analysis of organismal complexity in the multicellular green alga Volvox carte…
Zea mays	Schnable PS, Ware D, Fulton RS, Stein JC, Wei F, Pasternak S, Liang C, Zhang J, Fulton L, Graves TA, Minx P, Reily AD, Courtney L, Kruchowski SS, Tomlinson C, Strong C, Delehaunty K, Fronick C, Courtney B, Rock SM, Belter E, Du F, Kim K, Abbott RM, Cotton M, Levy A, Marchetto P, Ochoa K, Jackson SM, Gillam B, Chen W, Yan L, Higginbotham J, Cardenas M, Waligorski J, Applebaum E, Phelps L, Falcone …
Zostera marina	Olsen JL, Rouzé P, Verhelst B, Lin YC, Bayer T, Collen J, Dattolo E, De Paoli E, Dittami S, Maumus F, Michel G, Kersting A, Lauritano C, Lohaus R, Töpel M, Tonon T, Vanneste K, Amirebrahimi M, Brakel J, Boström C, Chovatia M, Grimwood J, Jenkins JW, Jueterbock A, Mraz A, Stam WT, Tice H, Bornberg-Bauer E, Green PJ, Pearson GA, Procaccini G, Duarte CM, Schmutz J, Reusch TB, Van de Peer Y, The geno…
Marchantia polymorpha	Bowman JL, Kohchi T, Yamato KT, Jenkins J, Shu S, Ishizaki K, Yamaoka S, Nishihama R, Nakamura Y, Berger F, Adam C, Aki SS, Althoff F, Araki T, Arteaga-Vazquez MA, Balasubrmanian S, Barry K, Bauer D, Boehm CR, Briginshaw L, Caballero-Perez J, Catarino B, Chen F, Chiyoda S, Chovatia M, Davies KM, Delmans M, Demura T, Dierschke T, Dolan L, Dorantes-Acosta AE, Eklund DM, Florent SN, Flores-Sandoval …
Picea abies	Nystedt B, Street NR, Wetterbom A, Zuccolo A, Lin YC, Scofield DG, Vezzi F, Delhomme N, Giacomello S, Alexeyenko A, Vicedomini R, Sahlin K, Sherwood E, Elfstrand M, Gramzow L, Holmberg K, Hällman J, Keech O, Klasson L, Koriabine M, Kucukoglu M, Käller M, Luthman J, Lysholm F, Niittylä T, Olson A, Rilakovic N, Ritland C, Rosselló JA, Sena J, Svensson T, Talavera-López C, Theißen G, Tuominen H, Van…
Pinus taeda	Neale DB, Wegrzyn JL, Stevens KA, Zimin AV, Puiu D, Crepeau MW, Cardeno C, Koriabine M, Holtz-Morris AE, Liechty JD, Martínez-García PJ, Vasquez-Gross HA, Lin BY, Zieve JJ, Dougherty WM, Fuentes-Soriano S, Wu LS, Gilbert D, Marçais G, Roberts M, Holt C, Yandell M, Davis JM, Smith KE, Dean JF, Lorenz WW, Whetten RW, Sederoff R, Wheeler N, McGuire PE, Main D, Loopstra CA, Mockaitis K, deJong PJ, Yo…

## Sheet: Table S2
ID	Organism	SignalP	length(aa)	Molecular weight	Isoelectric point	Motif
AT4G16515	Arabidopsis thaliana	1-29	86	9541.04	9.64	DYPQPHRKPPIHN
AT5G64770	Arabidopsis thaliana	1-26	79	8987.43	10.55	DYNSANKKRPIHN
AT3G30350	Arabidopsis thaliana	1-20	182	21040.3	9.12	DYPIYSKPRRKPPVNN
AT3G02240	Arabidopsis thaliana	1-27	102	11971.8	9.4	DYGQRKYKPPVHN
AT1G13620	Arabidopsis thaliana	1-24	109	12385.2	6.9	DYWKPRHHPPKNN
AT2G03830	Arabidopsis thaliana	1-24	123	13969.4	9.81	DYRTFRRRRPVHN
AT2G04025	Arabidopsis thaliana	1-23	110	12646.6	9.45	DYWRAKHHPPKNN
AT3G02242	Arabidopsis thaliana	1-32	111	12670.9	9.86	DYQGPKPRSkPLKN
AT5G15725	Arabidopsis thaliana	1-24	95	10811.6	9.84	EYPSPVKPRKRTPVHN
AT5G51451	Arabidopsis thaliana	1-22	88	10051.6	10.96	DYPKPSTRPPRHN
AT5G60810	Arabidopsis thaliana	1-20	116	13028.9	9.85	DYSNPGHHPPRHN
AT3G60650	Arabidopsis thaliana	NO	107	12215.6	9.84	DYMQPTTHPPHHN
AT1G66145	Arabidopsis thaliana	1-25	101	11363	6.16	DYESHHAHSPIHN
Mapoly0060s0001	Marchantia polymorpha	1-30	198	22295.2	9.55	DYAEPDTHPPESN
Mapoly0112s0043	Marchantia polymorpha	NO	119	12687.2	4.54	DYEGPTNNENPKHN
Smo_404292	Selaginella moellendorffii	1-20	149	16903	6.13	DYAPVRRKPPINN
Smo_407655	Selaginella moellendorffii	1-29	132	14089.2	9.21	DYTPVHRKPPINN
Smo_412527	Selaginella moellendorffii	1-26	150	16072	7.1	DYTPAAIHPPRSH
Smo_438132	Selaginella moellendorffii	1-20	155	17175.2	5.26	DYAPVRRKPPINN
Smo_441866	Selaginella moellendorffii	1-26	150	16209.1	7.06	DYTPAAIHPPRSH
PAB00024943	Picea abies	1-22	255	27781.1	6.55	DYTPAQKKPPIHN
PAB00028190	Picea abies	NO	259	29073.7	4.78	DYGRARRNPHIHN
PAB00035086	Picea abies	NO	217	24855.2	10.12	DYSGPKTHPPKNN
PAB00039641	Picea abies	NO	277	29894.5	9.2	DYGRARRNPPIHN
PAB00056331	Picea abies	NO	157	17358.7	9.38	DYAPAHKKPPIHN
PTA00019540	Pinus taeda	1-23	183	20059.7	5.73	DYAPAHNKPPIHN
PTA00022754	Pinus taeda	NO	277	30049.9	10.07	DYGRARRKPPIHN
PTA00026785	Pinus taeda	NO	266	28735.3	7.4	DYTPAQKKPPIHN
ATR0691G312	Amborella trichopoda	NO	74	8718.9	9.51	DYVHARKRRPIHN
ATR0564G223	Amborella trichopoda	1-28	118	13236.3	11.67	DYSPPLTHPPIHN
ATR0767G008	Amborella trichopoda	1-20	148	16658.2	9.85	DYSPARRKTPIHN
ATR0800G012	Amborella trichopoda	1-21	75	8216.57	5.55	DYTPAGKKKPIHN
ATR0733G009	Amborella trichopoda	NO	101	11379.1	5.54	DYDPPRTHPPTPN
Solyc01g090960.1	Solanum lycopersicum	1-22	105	11950.7	9.3	DYLPARTHPPVHN
Solyc02g089300.2	Solanum lycopersicum	1-27	143	16140.6	9.49	DYSGRSKPRRSKPPINN
Solyc03g114700.1	Solanum lycopersicum	1-26	212	23614.6	9.12	DYVGGPGSGSKPRHKPPINN
Solyc04g005240.1	Solanum lycopersicum	1-26	91	10061.6	10.69	DYKSPRHHPPRHN
Solyc04g051420.2	Solanum lycopersicum	1-27	77	9006.39	6.7	DYTPARKKPPIHN
Solyc06g069350.1	Solanum lycopersicum	NO	138	15339	6.42	DYHVATTHPPRNN
Solyc07g007270.2	Solanum lycopersicum	1-21	137	15054	9.36	DYSPAKRKPPIHN
Solyc07g021340.2	Solanum lycopersicum	1-18	81	9257.54	6.25	DYPSSGANNRHTPSH
Solyc08g078840.2	Solanum lycopersicum	1-25	155	17649.4	6.59	DYAQPHRKPPIHN
Solyc12g062690.1	Solanum lycopersicum	NO	39	4384.86	5.4	DYPSSGANNRHTPSH
Solyc12g010460.1	Solanum lycopersicum	1-22	95	10843.6	10.02	DYYGPRGHRPRHH
GSVIVG01001306001	Vitis vinifera	1-19	187	20881.9	5.99	DYAQPHRKPPIHN
GSVIVG01022266001	Vitis vinifera	1-25	82	9182.54	5	DYTPPRKKPPIHN
GSVIVG01012874001	Vitis vinifera	1-22	150	16007.1	7.74	DYSPARRKPPIHN
GSVIVG01003987001	Vitis vinifera	NO	65	7612.82	10.01	DYTQARRRQPVNN
Potri.001G122600	Populus trichocarpa	1-19	183	20220.2	6.85	DYAQPHRKPPIHN
Potri.014G060400	Populus trichocarpa	1-24	148	16295.4	8.37	DYSPPKTHPPSHN
Potri.006G060000	Populus trichocarpa	1-21	156	17047.3	8.89	DYSPARRKPPIHN
Potri.007G077300	Populus trichocarpa	1-26	76	8526.84	8.71	DYTPARKKPPIHN
Potri.005G087000	Populus trichocarpa	1-26	76	8600.86	7.86	DYTPASKKPPIHN
Potri.006G059900	Populus trichocarpa	1-21	104	11794.7	9.72	DYCGPRHHKPRHH
Potri.001G123900	Populus trichocarpa	1-23	168	18127.7	9.04	DYEPPHRTPPIHN
Potri.004G112600	Populus trichocarpa	1-25	220	24571.8	8.92	DYTIKPPKRKPPINN
Potri.003G109500	Populus trichocarpa	1-23	131	14551.5	8.76	DYAMPRTRTPSHN
Potri.017G102200	Populus trichocarpa	1-25	261	29274.2	9.16	DYSGHARPGRKPPVNN
Potri.008G112400	Populus trichocarpa	1-27	140	15358.5	9.67	DYHEPRHHPPKNN
Potri.018G119800	Populus trichocarpa	NO	112	12753.5	9.56	DYSPARRKSPIHN
Potri.002G144400	Populus trichocarpa	NO	137	15173.2	9.43	DYSPPKTHPPSHN
Potri.018G115600	Populus trichocarpa	NO	112	12721.5	9.56	DYSPARRKSPIHN
Glyma.01G065000	Glycine max	1-23	138	15835	9.26	DYTRVRRRRPIHN
Glyma.01G079000	Glycine max	1-19	106	12197.3	9.82	DYSLPKTHPPSH
Glyma.01G136600	Glycine max	1-20	135	15369.2	9.96	DYSPPKTHPPHHN
Glyma.01G210300	Glycine max	NO	159	17646.7	5.32	DYAQPHRKPPIHN
Glyma.02G079700	Glycine max	NO	84	9342.89	9.21	DYTAPRRKPPIHN
Glyma.02G122800	Glycine max	1-23	136	15749	9.1	DYTRVRRRRPIHN
Glyma.02G124200	Glycine max	1-23	118	12776.7	9.35	DYRRPVHHPPKNN
Glyma.03G031600	Glycine max	1-21	139	15532.5	9.91	DYSPPKTHPPHHN
Glyma.04G217600	Glycine max	1-26	84	9235.61	9.25	DYTPASRKPPIHN
Glyma.04G217800	Glycine max	1-25	78	8613.93	6.71	DYTPAKKNPPIHN
Glyma.05G017600	Glycine max	1-24	159	17675.7	10.51	DYYVPRPHPPKNN
Glyma.05G186300	Glycine max	NO	109	12317.4	9.12	DYTPAKRNPPIHN
Glyma.05G186400	Glycine max	1-25	85	9756.22	9.52	DYTPARRKPPIHN
Glyma.06G148100	Glycine max	1-26	81	8913.27	7.8	DYTPAKKNPPIHN
Glyma.06G148200	Glycine max	1-26	84	9261.6	9.25	DYTPASRKPPIHN
Glyma.08G144800	Glycine max	1-23	74	8394.6	7.91	DYTPAKRNPPIHN
Glyma.08G145000	Glycine max	NO	51	6013.5	5.39	DYTPARRKPPIHN
Glyma.08G232200	Glycine max	1-22	133	14944.1	9.46	DYARPRTRPPSHN
Glyma.08G253200	Glycine max	1-30	226	24601.9	9.5	DYHGRPSHRPPINN
Glyma.09G094100	Glycine max	1-22	103	11861.6	9.96	DYSGPRHHRPRHH
Glyma.11G031700	Glycine max	1-24	177	19493.8	5.22	DYAQPHRKPPIHN
Glyma.13G102700	Glycine max	1-21	102	11414.9	6.47	DYHGVTTHPTPKH
Glyma.13G165000	Glycine max	1-21	140	15422.4	8.89	DYSPAKRKPPIHN
Glyma.16G067300	Glycine max	1-22	82	9713.29	10.01	DYSLPHRRRPVHN
Glyma.16G164100	Glycine max	NO	97	10783.5	7.93	DYTAPRRKPPIHN
Glyma.17G056400	Glycine max	1-20	101	11298.8	6.34	DYHGVTTHPTPKH
Glyma.17G082400	Glycine max	1-23	159	17554.6	10.96	DYYVPRPHPPKNN
Glyma.17G106100	Glycine max	1-21	141	15546.6	8.54	DYSPAKRKPPIHN
Glyma.18G275800	Glycine max	1-29	229	25004.2	9.74	DYHGRPSHRPPINN
Medtr4g116360	Medicargo truncatula	1-22	150	16605.8	9.15	DYSPARKKSPIHN
Medtr2g450420	Medicargo truncatula	1-21	153	16971.2	9.54	DYSPAKRKTPIHN
Medtr0377s0010	Medicargo truncatula	1-22	116	13663.9	8.91	DYSAPRTHPPHHN
Medtr5g048090	Medicargo truncatula	1-21	115	13557.6	9.37	DYNRVKRRRPIHN
Medtr4g026350	Medicargo truncatula	1-22	139	15859.2	9.9	DYSPPKTHPPSHN
Medtr8g092340	Medicargo truncatula	1-26	77	8942.27	9.3	DYTPARRKPPIHN
Medtr0239s0010	Medicargo truncatula	1-22	116	13828	8.43	DYSVPWSHPPYHN
Medtr3g095180	Medicargo truncatula	1-28	85	9623.11	9.25	DYTPASRKPPIHN
Medtr8g446520	Medicargo truncatula	1-19	104	11865.5	9.23	DYSRPRTRPPSHN
Medtr8g092320	Medicargo truncatula	1-25	82	9261.42	5.52	DYTPASKNPPIHN
Medtr8g066030	Medicargo truncatula	1-17	92	9978.24	9.51	DYHPPRHHPPKNN
Medtr7g017380	Medicargo truncatula	1-27	204	23000.2	9.84	DYSHKGKPSHRPPINN
Medtr5g012400	Medicargo truncatula	1-18	154	16988.3	6.15	DYAQPHRKAPIHN
Medtr4g126770	Medicargo truncatula	1-30	112	12446.9	6.22	DYHGVTTHPTPKH
Medtr6g043230	Medicargo truncatula	NO	73	8267.65	9.62	DYAAVKRKPPIHN
MDP0000620898	Malus domestica	1-23	133	14677.3	9.75	DYHVPKPHPPKNN
MDP0000129571	Malus domestica	1-23	212	23241.5	9.67	DYNPPHSTPPIHN
MDP0000280679	Malus domestica	NO	851	95601.5	9.56	DYQGRDRRRKPPINN
MDP0000322433	Malus domestica	1-22	149	16337.5	6.43	DYNSPRHHPPKNN
MDP0000154697	Malus domestica	NO	262	29657	6.5	DYAQPHRKPPIHN
MDP0000144167	Malus domestica	1-24	89	9726.18	6.38	DYTPARKKPPIHN
MDP0000180378	Malus domestica	1-24	74	8156.49	6.7	DYTPARKKPPIHN
MDP0000259300	Malus domestica	1-22	176	19540	9.62	DYHSPRHHPPKNN
MDP0000287307	Malus domestica	NO	158	17693	9.05	DYQGRDRRRKPPINN
MDP0000299658	Malus domestica	1-23	164	17619.7	10.05	DYSPARRKPPIHN
MDP0000176729	Malus domestica	NO	209	22898.2	9.04	DYNPPHSTPPIHN
MDP0000215329	Malus domestica	1-22	149	15343	6.22	DYNSPRHHPPKNN
MDP0000295005	Malus domestica	1-23	133	14677.3	9.75	DYHVPKPHPPKNN
MDP0000264944	Malus domestica	1-20	247	27427.6	9.37	DYHHQMGRRKPPVHN
MDP0000164386	Malus domestica	1-23	158	16762.9	9.38	DYSPAKKKPPIHN
Cpa.g.sc14.249	Carica papaya	NO	100	11364.9	9.3	DYSGMSKPRRKPPINN
Cpa.g.sc72.52	Carica papaya	1-30	74	8553.8	6.39	DYTPAEKKPPIHN
Cpa.g.sc1.170	Carica papaya	1-24	125	14427.8	9.39	DYTHVRRRRPIHN
Cpa.g.sc3.318	Carica papaya	1-23	133	14953.4	5.64	DYSNPRTRPPSHN
Cpa.g.sc46.77	Carica papaya	NO	89	9816.77	5.59	DYSPARRKPPIHN
Cpa.g.sc49.161	Carica papaya	1-21	141	16285.5	9.85	DYSPPKTHPPSHN
Cpa.g.sc998.2	Carica papaya	1-21	111	12558.5	7.77	DYHAPRHHPPKNN
Zosma93g00670	Zostera marina	1-27	136	15529.9	9.17	DYRDPRTHPPKNN
Spipo1G0079900	Spirodela polyrhiza	NO	100	10645.8	8.17	DYDAPKTHPPSHN
Spipo12G0015500	Spirodela polyrhiza	1-25	149	16543.1	11.27	DYRGAKTHPPKNN
Seita.6G049000	Setaria italica	1-21	120	13356.4	9.56	DYTRPSGHSPNHH
Seita.3G309400	Setaria italica	1-21	65	7574.87	10.89	DYMRSKRRRPIHN
Seita.1G219800	Setaria italica	1-23	84	9802.28	11.61	DYARARRHTPRNN
Seita.7G193200	Setaria italica	1-40	162	17229.9	10.52	DYAGPRTHTPSHN
Seita.7G260000	Setaria italica	1-23	141	15096	7.8	DYSPATRKPPIHN
Seita.1G262800	Setaria italica	NO	192	20636.5	9.45	DYLDAHPAPAVHN
Seita.4G052800	Setaria italica	NO	153	17078.3	6.75	DYYGPRGHKSRHH
Seita.7G141500	Setaria italica	1-21	69	8181.49	11.14	DYHPWRRRVPKHN
Seita.6G058000	Setaria italica	1-17	159	16640.5	5.49	DYAGPKTHPPSHN
Seita.1G353400	Setaria italica	1-24	103	11289.6	6.19	DYYGASVHEPRHH
Seita.1G055100	Setaria italica	1-19	122	13059.1	11.74	DYHSVHRHPPTHN
Seita.7G129500	Setaria italica	1-32	153	16428.9	11.33	DYAWKASRRRPINN
Seita.2G241700	Setaria italica	1-24	145	15431.3	6.29	DYNYKLDARHHRPINN
Sobic.004G333000	Sorghum bicolor	1-30	119	12697.2	5.92	DYYGASVHEPRHH
Sobic.010G199500	Sorghum bicolor	NO	214	23501.7	9.96	DYHASPHKRKPVHN
Sobic.007G055400	Sorghum bicolor	1-20	152	16545.6	9.94	DYVGPSGHSPNHH
Sobic.006G172800	Sorghum bicolor	NO	150	15894.4	9.91	DYAGPRTHTPSHN
Sobic.002G235800	Sorghum bicolor	1-22	150	15772.6	9.51	DYNLNLNPRRHRPINN
Sobic.004G074100	Sorghum bicolor	1-26	123	13297.1	11.24	DYHSVHRHPPTHN
Sobic.006G124200	Sorghum bicolor	1-21	69	8087.39	11.23	DYAPWHRRVPKHN
Sobic.006G112000	Sorghum bicolor	1-33	157	16594.2	11.13	DYASRASRRRPINN
Sobic.007G044000	Sorghum bicolor	1-21	202	21183.7	5.76	DYDGPMTHPPSHN
Sobic.010G062400	Sorghum bicolor	1-24	93	10380.9	6.28	DYYGPRGHRPTHH
Sobic.004G203301	Sorghum bicolor	1-24	90	10349.8	11.88	DYASARRHTPRNN
Sobic.004G291300	Sorghum bicolor	NO	169	17617	8.81	DYLDAHPAPAVHN
Sobic.006G237600	Sorghum bicolor	1-23	166	17542.8	9.61	DYSPATRKPPIHN
LOC_Os02g09760	Oryza sativa	1-19	122	13843.9	9.69	DYHSVRRHPPSHN
LOC_Os02g38330	Oryza sativa	1-24	83	9741.17	10.67	DYAHARRHEPRNN
LOC_Os02g44340	Oryza sativa	NO	137	15030.1	9.07	DYAQPKTHTPCHN
LOC_Os02g55580	Oryza sativa	1-25	93	10246.6	6.18	DYYGPSDHTPRHH
LOC_Os04g39230	Oryza sativa	1-34	143	15409.6	11.57	DYASKARRRSPINN
LOC_Os04g40640	Oryza sativa	1-26	72	8436.79	11.42	DYSSVRRRRPIHN
LOC_Os04g46850	Oryza sativa	1-27	136	14576.6	9.84	DYAGPRTHPPSHN
LOC_Os04g55100	Oryza sativa	1-26	149	16441.5	9.06	DYSPATRKPPIHN
LOC_Os06g08130	Oryza sativa	NO	147	16344.4	6.04	DYYGPRGHNPRHH
LOC_Os06g42754	Oryza sativa	NO	220	24915.5	9.38	DYHANPHRRPPVHN
LOC_Os08g05950	Oryza sativa	1-22	155	15837.6	5.05	DYAPPKTHPPSHN
LOC_Os08g07070	Oryza sativa	1-21	105	11501	10.38	DYSGPGGHSPNHH
LOC_Os08g27700	Oryza sativa	NO	220	25243.5	9.12	QYSQHQKDLPIHN
LOC_Os09g29870	Oryza sativa	1-22	186	19545.2	8.91	DYKTQDARHHRPINN
LOC_Os10g35444	Oryza sativa	1-28	82	9663.43	5.51	QYGRPANDPPYRRPVN
GRMZM2G331770	Zea mays	1-25	171	18030.9	6.37	DYSPAARKPPIHN
GRMZM2G162271	Zea mays	1-40	149	15606.9	10.42	DYAGPRTHTPSHN
GRMZM2G137551	Zea mays	1-23	160	16824.2	9.23	DYNYRLDARRHRPINN
AC204710.4_FGT003	Zea mays	1-18	138	15184.3	10.2	DYAGPSGHSPNHH
GRMZM5G846550	Zea mays	1-26	124	13391.4	9.86	DYYGPSGHEPNHH
AC187899.3_FGT002	Zea mays	1-20	159	16410.9	5.12	DYVGPKTHPPSHN
GRMZM2G364839	Zea mays	1-34	118	12772.1	11.53	DYASKARRRRPINN
AC200065.5_FGT009	Zea mays	1-33	151	15976.7	6.05	DYYGASVHEPRHH
GRMZM2G041513	Zea mays	1-21	72	8426.7	11.18	DYAPWRRRVPKHN
GRMZM2G050458	Zea mays	1-34	158	16750.2	10.32	DYTSKANRRRPINN
GRMZM2G065781	Zea mays	1-22	121	13427.6	11.1	DYHSVHRHPPTHN
GRMZM2G149126	Zea mays	1-26	95	10429.8	6.58	DYYGPRGHKSRHH
AC202076.3_FGT009	Zea mays	1-30	100	10522	6.97	DYYGASVHEPRHH
AC231226.2_FGT001	Zea mays	NO	147	15344.6	10.75	DYAGPRTHTPSHN
GRMZM2G096431	Zea mays	NO	151	16121.4	9.6	DYRSPRKHPPKNN
GRMZM2G022255	Zea mays	NO	71	8345.76	11.48	DYAPWHRRVPKHN
GRMZM2G331764	Zea mays	NO	124	13033.6	9.14	DYSPAARKPPIHN
GRMZM2G121160	Zea mays	NO	107	12372.4	10.28	DYASARRHTPRNN
Bradi5g12825	Brachypodium distachyon	1-35	110	11886.3	9.29	DYAYKARRRSPIHN
Bradi3g16005	Brachypodium distachyon	1-24	121	12992	9.75	DYSGPSGHSPNHH
Bradi1g47720	Brachypodium distachyon	1-24	97	10496.9	6.18	DYYGPRGHNPRHH
Bradi4g32950	Brachypodium distachyon	1-23	133	14097.1	9.59	DYRIPKCHPPRNN
Bradi3g16657	Brachypodium distachyon	1-30	145	15472.8	7.02	DYTPPKSHPPQHN
Bradi3g54310	Brachypodium distachyon	1-28	103	11132.5	6.49	DYYGPSDHSPRHH
Bradi5g13666	Brachypodium distachyon	1-21	70	8159.57	10.81	DYTPVHRRTPKHN
Bradi5g23717	Brachypodium distachyon	1-23	143	15152	7.88	DYTPANRKPPIHN
Bradi3g47791	Brachypodium distachyon	1-30	85	10081.7	10.46	DYGMPRRHTPRHN
Bradi4g16256	Brachypodium distachyon	1-23	87	9496.62	5.39	DYYGPRGHIPSHN
Bradi1g35510	Brachypodium distachyon	NO	235	26345.2	9.93	DYNRFPRRRTPVHN
Bradi3g50917	Brachypodium distachyon	NO	149	15593.7	9.95	DYPVARAAPAVHN
Bradi5g17935	Brachypodium distachyon	NO	146	15516.8	9.86	DYAGPITHPPSHN

## Sheet: Table S3
RGF domain sequence	Number of RGF genes	Associated RGF gene IDs
DYAQPHRKPPIHN	6	Solyc08g078840.2,Potri.001G122600,Glyma.11G031700,Glyma.01G210300,MDP0000154697,GSVIVG01001306001
DYYGASVHEPRHH	4	AC200065.5_FG009,AC202076.3_FG009,Seita.1G353400,Sobic.004G333000
DYTPARKKPPIHN	4	Solyc04g051420.2,Potri.007G077300,MDP0000144167,MDP0000180378
DYSPPKTHPPSHN	4	Potri.014G060400,Potri.002G144400,Medtr4g026350,Cpa.g.sc49.161
DYSPARRKPPIHN	4	Potri.006G060000,MDP0000299658,GSVIVG01012874001,Cpa.g.sc46.77
DYAGPRTHTPSHN	4	AC231226.2_FG001,GRMZM2G162271,Seita.7G193200,Sobic.006G172800
DYHSVHRHPPTHN	3	GRMZM2G065781,Sobic.004G074100,Seita.1G055100
DYSPATRKPPIHN	3	LOC_Os04g55100,Seita.7G260000,Sobic.006G237600
DYTPASRKPPIHN	3	Medtr3g095180,Glyma.04G217600,Glyma.06G148200
DYSPAKRKPPIHN	3	Solyc07g007270.2,Glyma.17G106100,Glyma.13G165000
DYHGVTTHPTPKH	3	Medtr4g126770,Glyma.17G056400,Glyma.13G102700
DYTPARRKPPIHN	3	Medtr8g092340,Glyma.05G186400,Glyma.08G145000
DYYVPRPHPPKNN	2	Glyma.17G082400,Glyma.05G017600
DYTRVRRRRPIHN	2	Glyma.02G122800,Glyma.01G065000
DYTPAKKNPPIHN	2	Glyma.04G217800,Glyma.06G148100
DYTPAAIHPPRSH	2	Smo_412527,Smo_441866
DYSPPKTHPPHHN	2	Glyma.01G136600,Glyma.03G031600
DYNSPRHHPPKNN	2	MDP0000215329,MDP0000322433
DYHVPKPHPPKNN	2	MDP0000620898,MDP0000295005
DYHGRPSHRPPINN	2	Glyma.08G253200,Glyma.18G275800
DYSPARRKSPIHN	2	Potri.018G115600,Potri.018G119800
DYAPVRRKPPINN	2	Smo_438132,Smo_404292
DYNPPHSTPPIHN	2	MDP0000129571,MDP0000176729
DYTAPRRKPPIHN	2	Glyma.16G164100,Glyma.02G079700
DYLDAHPAPAVHN	2	Seita.1G262800,Sobic.004G291300
DYYGPRGHNPRHH	2	Bradi1g47720,LOC_Os06g08130
DYAPWHRRVPKHN	2	Sobic.006G124200,GRMZM2G022255
DYASARRHTPRNN	2	Sobic.004G203301,GRMZM2G121160
DYYGPRGHKSRHH	2	GRMZM2G149126,Seita.4G052800
DYTPAKRNPPIHN	2	Glyma.05G186300，Glyma.08G144800
DYTPAQKKPPIHN	2	PTA00026785，PAB00024943
DYSPAARKPPIHN	2	GRMZM2G331770，GRMZM2G331764
DYQGRDRRRKPPINN	2	MDP0000287307，MDP0000280679
DYPSSGANNRHTPSH	2	Solyc07g021340.2，Solyc12g062690.1
DYHAPRHHPPKNN	1	Cpa.g.sc998.2
DYAWKASRRRPINN	1	Seita.7G129500
DYARARRHTPRNN	1	Seita.1G219800
DYMRSKRRRPIHN	1	Seita.3G309400
DYAGPSGHSPNHH	1	AC204710.4_FG003
QYGRPANDPPYRRPVN	1	LOC_Os10g35444
EYPSPVKPRKRTPVHN	1	AT5G15725
DYYGPSGHEPNHH	1	GRMZM5G846550
DYYGPSDHTPRHH	1	LOC_Os02g55580
DYYGPSDHSPRHH	1	Bradi3g54310
DYYGPRGHRPTHH	1	Sobic.010G062400
DYYGPRGHRPRHH	1	Solyc12g010460.1
DYVHARKRRPIHN	1	ATR0691G312
DYYGPRGHIPSHN	1	Bradi4g16256
DYWRAKHHPPKNN	1	AT2G04025
DYWKPRHHPPKNN	1	AT1G13620
DYVGPSGHSPNHH	1	Sobic.007G055400
DYVGPKTHPPSHN	1	AC187899.3_FG002
DYVGGPGSGSKPRHKPPINN	1	Solyc03g114700.1
DYTSKANRRRPINN	1	GRMZM2G050458
DYTRPSGHSPNHH	1	Seita.6G049000
DYTPVHRRTPKHN	1	Bradi5g13666
DYTPVHRKPPINN	1	Smo_407655
DYTPPRKKPPIHN	1	GSVIVG01022266001
DYTPPKSHPPQHN	1	Bradi3g16657
DYTPASKNPPIHN	1	Medtr8g092320
DYTPASKKPPIHN	1	Potri.005G087000
DYTPANRKPPIHN	1	Bradi5g23717
DYTPAGKKKPIHN	1	ATR0800G012
DYTPAEKKPPIHN	1	Cpa.g.sc72.52
DYTIKPPKRKPPINN	1	Potri.004G112600
DYTHVRRRRPIHN	1	Cpa.g.sc1.170
DYSVPWSHPPYHN	1	Medtr0239s0010
DYSSVRRRRPIHN	1	LOC_Os04g40640
DYSRPRTRPPSHN	1	Medtr8g446520
DYSPPLTHPPIHN	1	ATR0564G223
DYSPARRKTPIHN	1	ATR0767G008
DYSPARKKSPIHN	1	Medtr4g116360
DYSPAKRKTPIHN	1	Medtr2g450420
DYSPAKKKPPIHN	1	MDP0000164386
DYSNPRTRPPSHN	1	Cpa.g.sc3.318
DYSNPGHHPPRHN	1	AT5G60810
DYSLPKTHPPSH	1	Glyma.01G079000
DYSLPHRRRPVHN	1	Glyma.16G067300
DYSHKGKPSHRPPINN	1	Medtr7g017380
DYSGRSKPRRSKPPINN	1	Solyc02g089300.2
DYSGPSGHSPNHH	1	Bradi3g16005
DYSGPRHHRPRHH	1	Glyma.09G094100
DYSGPGGHSPNHH	1	LOC_Os08g07070
DYSGHARPGRKPPVNN	1	Potri.017G102200
DYSAPRTHPPHHN	1	Medtr0377s0010
DYRTFRRRRPVHN	1	AT2G03830
DYRRPVHHPPKNN	1	Glyma.02G124200
DYRIPKCHPPRNN	1	Bradi4g32950
DYRGAKTHPPKNN	1	Spipo12G0015500
DYRDPRTHPPKNN	1	Zosma93g00670
DYQGPKPRSkPLKN	1	AT3G02242
DYPQPHRKPPIHN	1	AT4G16515
DYPKPSTRPPRHN	1	AT5G51451
DYPIYSKPRRKPPVNN	1	AT3G30350
DYNYRLDARRHRPINN	1	GRMZM2G137551
DYNYKLDARHHRPINN	1	Seita.2G241700
DYNSANKKRPIHN	1	AT5G64770
DYNRVKRRRPIHN	1	Medtr5g048090
DYNLNLNPRRHRPINN	1	Sobic.002G235800
DYLPARTHPPVHN	1	Solyc01g090960.1
DYKTQDARHHRPINN	1	LOC_Os09g29870
DYKSPRHHPPRHN	1	Solyc04g005240.1
DYHSVRRHPPSHN	1	LOC_Os02g09760
DYHSPRHHPPKNN	1	MDP0000259300
DYHPWRRRVPKHN	1	Seita.7G141500
DYHPPRHHPPKNN	1	Medtr8g066030
DYHHQMGRRKPPVHN	1	MDP0000264944
DYHEPRHHPPKNN	1	Potri.008G112400
DYGQRKYKPPVHN	1	AT3G02240
DYGMPRRHTPRHN	1	Bradi3g47791
DYESHHAHSPIHN	1	AT1G66145
DYEPPHRTPPIHN	1	Potri.001G123900
DYDGPMTHPPSHN	1	Sobic.007G044000
DYCGPRHHKPRHH	1	Potri.006G059900
DYAYKARRRSPIHN	1	Bradi5g12825
DYASRASRRRPINN	1	Sobic.006G112000
DYASKARRRSPINN	1	LOC_Os04g39230
DYASKARRRRPINN	1	GRMZM2G364839
DYARPRTRPPSHN	1	Glyma.08G232200
DYAQPHRKAPIHN	1	Medtr5g012400
DYAPWRRRVPKHN	1	GRMZM2G041513
DYAPPKTHPPSHN	1	LOC_Os08g05950
DYAPAHNKPPIHN	1	PTA00019540
DYAMPRTRTPSHN	1	Potri.003G109500
DYAHARRHEPRNN	1	LOC_Os02g38330
DYAGPRTHPPSHN	1	LOC_Os04g46850
DYAGPKTHPPSHN	1	Seita.6G058000
DYAEPDTHPPESN	1	Mapoly0060s0001
DYDPPRTHPPTPN	1	ATR0733G009
DYNRFPRRRTPVHN	1	Bradi1g35510
DYPVARAAPAVHN	1	Bradi3g50917
DYAGPITHPPSHN	1	Bradi5g17935
DYSGMSKPRRKPPINN	1	Cpa.g.sc14.249
DYRSPRKHPPKNN	1	GRMZM2G096431
DYTQARRRQPVNN	1	GSVIVG01003987001
DYAQPKTHTPCHN	1	LOC_Os02g44340
DYHANPHRRPPVHN	1	LOC_Os06g42754
QYSQHQKDLPIHN	1	LOC_Os08g27700
DYAAVKRKPPIHN	1	Medtr6g043230
DYGRARRNPHIHN	1	PAB00028190
DYGRARRNPPIHN	1	PAB00039641
DYSGPKTHPPKNN	1	PAB00035086
DYAPAHKKPPIHN	1	PAB00056331
DYGRARRKPPIHN	1	PTA00022754
DYDAPKTHPPSHN	1	Spipo1G0079900
DYHASPHKRKPVHN	1	Sobic.010G199500
ADYHVATTHPPRNN	1	Solyc06g069350.1
DYSPPKTHPPSHN	1	Potri.002G144400
DYEGPTNNENPKHN	1	Mapoly0112s0043
